# Supplementary material for: Is non-invasive ventilation effective in improving the exercise capacity in patients with cardiac heart failure?: A randomised crossover trial
Source: PLoS One. 2025 Jul 7;20(7):e0327399. doi: 10.1371/journal.pone.0327399 (PMC12233218; doi:10.1371/journal.pone.0327399)
Supplement: S1 Data — (XLSX) [file pone.0327399.s001.xlsx]

## Sheet: Hoja1
													TEST INCREMENTAL												TCC_1
SUBJECT	WEIGHT (kg)	SEX	AGE (y)	HEIGHT (cm)	HF ETIOLOGY	LVEF (%)	NYHA	PHARMACOLOGICAL TREATMENT				ORDEN TCC CWRT ORDER	DATE	TI_1_BASAL			TI_1_ESFUERZO					TI_1_FINAL			FECHA	GRUPO (1 - 2 - 3)	% DE VAM	VELOCIDAD DE EVALUACIÓN (KM/H)	TIEMPO LIMITE (Min y seg.)	MOTIVO DE DETENCIÓN	CONFORT GLOBAL		TCC_1_BASAL			TCC_1_ESFUERZO
								Diuretics	Digitalis	B-blocker	Angiotensin-converting enzyme inhibitor			FC (lpm)	TA (mmHg)	SAT02 (%)	FC MAX	SAT02 FINAL (%)	DISNEA FINAL	FATIGA FINAL	VAM (km/h)	FC (lpm)	TA (mmHg)	SAT02 (%)							PRE ESFUERZO	POST ESFUERZO	TCC_1_FC	TCC_1_TA	TCC_1_SAT02	TCC_1_FC_1	TCC_1_FC_2	TCC_1_FC_3	TCC_1_FC_4	TCC_1_FC_5	TCC_1_FC_6	TCC_1_FC_7	TCC_1_FC_8	TCC_1_FC_9	TCC_1_FC_10	TCC_1_FC_11	TCC_1_FC_12	TCC_1_FC_13	TCC_1_FC_14
1	80	1	81	163	ISQ-NECRÓTICA	0.3	II	YES		YES		3_2_1	2022-06-14	60	110/60	97	71	96	4	4	6	57	120/70	98	2022-06-15	3	0.85	5.5	04:21:00	1	0	0	60	120/80	98	70	73	87	87	0	0	0	0	0	0	0	0	0	0
2	101	1	62	185	ISQ-NECRÓTICA	0.35	I	YES		YES	YES	1_2_3	2022-06-27	62	100/60	98	156	97	8	2	9.5	110	160/80	99	2022-06-29	1	0.85	8.1	05:42:00	1	8	6	65	120/70	99	96	144	146	148	150	0	0	0	0	0	0	0	0	0
3	58	0	67	157	MIOCARDIOPATÍA NO COMPACTADA	0.24	III	YES		YES		1_2_3	2022-04-29	70	100/60	98	117	97	8	4	7	78	100/60	97	2022-05-12	1	0.85	5.5	1 day, 0:55:00	0	8	9	63	90/60	99	84	90	90	89	90	89	90	89	90	92	92	92	94	95
4	70	1	67	178	ISQ-NECRÓTICA	0.4	II	YES		YES	YES	1_3_2	2022-08-27	67	130/80	98	125	98	10	5	7	90	180/100	97	2022-07-11	3	0.85	6	03:50:00	0	0	0	67	130/80	97	115	116	115	118	0	0	0	0	0	0	0	0	0	0
5	76	1	44	167	ISQ-NECRÓTICA	0.4	II			YES	YES	3_1_2	2022-05-12	60	120/80	100	142	95	8	6	11	91	130/60	97	2022-06-19	3	0.85	9.4	11:10:00	1	0	0	64	110/60	98	82	105	122	129	134	139	140	144	141	142	142	143	0	0
6	92	1	58	177	ISQ-NECRÓTICA	0.2	II					3_1_2	2022-06-28	73	125/60	97	137	95	6	6	8.5	68	130/70	98	2022-07-02	3	0.85	7.5	05:00:00	1	0	0	75	100/60	96	92	113	122	132	136	0	0	0	0	0	0	0	0	0
7	83	1	73	168	ISQ-NECRÓTICA	0.2	II	SI		SI		3_1_2	2022-05-31	65	120/60	98	149	93	6	5	9	95	140/60	97	2022-06-07	3	0.85	7.6	17:00:00	0	0	0	55	120/60	97	112	117	121	119	123	125	125	126	124	127	127	125	126	125
8	87	0	70	175	MIOCARDIOPATÍA NO ISQUEMICA	0.25	II	YES		YES		2_1_3	2022-06-27	54	120/60	98	82	96	9	5	6.5	60	120/70	97	2022-07-13	2	0.85	5.6	05:15:00	0	5	10	53	120/50	97	60	66	70	74	73	0	0	0	0	0	0	0	0	0
9	88	1	71	174	ISQ-NECRÓTICA	0.34	I	YES		YES		1_3_2	2022-05-30	62	135/60	99	127	98	9	4	8	88	160/90	99	2022-06-09	1	0.85	6.8	18:00:00	0	1	9	61	120/70	99	85	99	101	103	107	105	109	110	108	109	110	108	110	112
10	79	0	73	172	ISQ-NECRÓTICA	0.3	II	YES		YES		3_1_2	2022-07-11	90	110/60	99	120	98	6	6	5	103	170/90	99	2022-07-13	3	0.85	4.5	03:32:00	1	0	0	93	120/80	98	110	115	119	0	0	0	0	0	0	0	0	0	0	0
11	79	1	73	172	ISQ-NECRÓTICA	0.2	II	YES		YES	YES	1_3_2	2022-07-12	69	110/60	97	130	94	6	8	7	70	110/60	98	2022-07-14	1	0.85	6.2	06:30:00	0	7	7	70	90/60	96	91	93	98	100	102	0	0	0	0	0	0	0	0	0
12	86	1	67	180	ISQ-NECRÓTICA	0.35	II	YES		YES	YES	3_2_1	2022-07-12	56	140/60	98	140	97	8	4	7	90	160/80	99	2022-07-14	1	0.85	5.9	09:30:00	1	5	8	98	140/50	98	98	115	131	129	129	129	131	133	130	0	0	0	0	0
	00: No corresponden datos
	00: Data not applicable
[truncated: 303 more columns]

## Sheet: Codebook
ORDEN TCC
FC (lpm)	TI_1_FC_basal	FC en basal al inicio del único TI	HR at baseline at the beginning of the single IT
TA (mmHg)	TI_1_TA_basal	TA en basal al inicio del único TI	BP at baseline at the beginning of the single IT
SAT02 (%)	TI_1_SATO2_basal	SATO2 en basal al inicio del único TI	SpO2 at baseline at the beginning of the single IT
FC MAX	TI_1_FCmax_esfuerzo	FC máxima alcanzada al final del TI	Maximum HR reached at the end of the IT
SAT02 FINAL (%)	TI_1_SATO2_esfuerzo	SATO2 máxima alcanzada al final del TI	Maximum SpO2 reached at the end of the IT
DISNEA FINAL	TI_1_Disnea_esfuerzo	Disnea máxima alcanzada al final del TI	Maximum dyspnea reached at the end of the IT
FATIGA FINAL	TI_1_Fatiga_esfuerzo	Fatiga de MMII máxima alcanzada al final del TI	Maximum lower limb fatigue reached at the end of the IT
VAM (km/h)	TI_1_VAM	VAM máxima alcanzada al final del TI	Maximum VAM reached at the end of the IT
FC (lpm)	TI_1_FC_final	FC en recuperación a los 3 minutos de finalizado el TI	HR at 3 minutes of recovery after completing the IT
TA (mmHg)	TI_1_TA_final	TA en recuperación a los 3 minutos de finalizado el TI	BP at 3 minutes of recovery after completing the IT
SAT02 (%)	TI_1_SATO2_final	SATO2 en recuperación a los 3 minutos de finalizado el TI	SpO2 at 3 minutes of recovery after completing the IT
GRUPO (1 - 2 - 3)		GRUPO 1: BIPAP GRUPO 2: CPAP GRUPO 3: SIN SOPORTE VENTILATORIO	GROUP 1: BIPAP GROUP 2: CPAP GROUP 3: NO VENTILATORY SUPPORT
% DE VAM		Porcentaje de evaluación en los 3 TCC en relación a la VAM del TI - Se tomó el 85% para todos los pacientes de la VAM alcanzada	Evaluation percentage in the 3 TCCs relative to the IT VAM – 85% of the VAM reached was used for all patients
VELOCIDAD DE EVALUACIÓN (KM/H)		Velocidad de evaluación durante los TCC	Assessment speed during the TCCs
TIEMPO LIMITE (Seg.)		Tiempo máximo tolerado en los TCC	Maximum tolerated time in the TCCs
MOTIVO DE DETENCIÓN		Dicotomico: Disnea (1) o Fatiga (2). Se preguntó al final del TCC	Dichotomous: Dyspnea (1) or Fatigue (2). Asked at the end of the TCC
CONFORT GLOBAL	PRE ESFUERZO	Escala de confort del sistema durante los 5 minutos de reposo antes de la prueba. Escala de 0 a 10. 0 totalmente incomodo a 10 totalmente cómodo.	System comfort scale during the 5-minute rest before the test. Scale from 0 to 10. 0 = totally uncomfortable, 10 = totally comfortable
	POST ESFUERZO	Escala de confort del sistema durante los TCC. Escala de 0 a 10. 0 totalmente incomodo a 10 totalmente cómodo. Se preguntó al final del TCC, durante el descanso	System comfort scale during the TCCs. Scale from 0 to 10. 0 = totally uncomfortable, 10 = totally comfortable. Asked at the end of the TCC during the rest
TCC_1_FC_basal	TCC_1_FC_basal	FC en basal al inicio del TCC 1	HR at baseline at the beginning of TCC 1
TCC_1_TA_basal	TCC_1_TA_basal	TA en basal al inicio del TCC 1	BP at baseline at the beginning of TCC 1
TCC_1_SATO2_basal	TCC_1_SATO2_basal	SATO2 en basal al inicio del TCC 1	SpO2 at baseline at the beginning of TCC 1
TCC_1_FC_1	TCC_1_FC_esfuerzo	FC a cada minuto del TCC 1	HR per minute during TCC 1
TCC_1_SAT02_1	TCC_1_SATO2_esfuerzo	SATO2 a cada minuto del TCC 1	SpO2 per minute during TCC 1
TCC_1_BORG_1	TCC_1_BORG_esfuerzo	Disnea a cada minuto del TCC 1 - BORG 0 a 10	Dyspnea per minute during TCC 1 – BORG scale 0 to 10
TCC_1_BORG_FINAL		Disnea máxima alcanzada al final del TCC 1 - BORG 0 a 10	Maximum dyspnea reached at the end of TCC 1 – BORG scale 0 to 10
TCC_1_FATIGA_1	TCC_1_FATIGA_esfuerzo	Fatiga a cada minuto del TCC 1 - BORG 0 a 10	Fatigue per minute during TCC 1 – BORG scale 0 to 10
TCC_1_FC_1	TCC_1_FC_1_recuperación	FC a cada minuto de la recuperación de finalizado el 1er TCC- Descanso pasivo	HR per minute during recovery after TCC 1 – Passive rest
TCC_1_TA_1	TCC_1_TA_1_recuperación	TA a cada minuto de la recuperación de finalizado el 1er TCC - Descanso pasivo	BP per minute during recovery after TCC 1 – Passive rest
TCC_1_SAT02_1	TCC_1_SAT02_1_recuperación	SATO2 a cada minuto de la recuperación de finalizado el 1er TCC - Descanso pasivo	SpO2 per minute during recovery after TCC 1 – Passive rest
TCC_2_FC_basal	TCC_2_	FC en basal al inicio del TCC 2	HR at baseline at the beginning of TCC 2
TCC_2_TA_basal		TA en basal al inicio del TCC 2	BP at baseline at the beginning of TCC 2
TCC_2_SATO2_basal		SATO2 en basal al inicio del TCC 2	SpO2 at baseline at the beginning of TCC 2
TCC_2_FC_1		FC a cada minuto del TCC 2	HR per minute during TCC 2
TCC_2_SAT02_1		SATO2 a cada minuto del TCC 2	SpO2 per minute during TCC 2
TCC_2_BORG_1		Disnea a cada minuto del TCC 2 - BORG 0 a 10	Dyspnea per minute during TCC 2 – BORG scale 0 to 10
TCC_2_BORG_FINAL		Disnea máxima alcanzada al final del TCC 2 - BORG 0 a 10	Maximum dyspnea reached at the end of TCC 2 – BORG scale 0 to 10
TCC_2_FATIGA_1		Fatiga a cada minuto del TCC 2 - BORG 0 a 10	Fatigue per minute during TCC 2 – BORG scale 0 to 10
TCC_1_FC_2		FC a cada minuto de la recuperación de finalizado el 2do TCC- Descanso pasivo	HR per minute during recovery after TCC 2 – Passive rest
TCC_1_TA_2		TA a cada minuto de la recuperación de finalizado el 2do TCC - Descanso pasivo	BP per minute during recovery after TCC 2 – Passive rest
TCC_1_SAT02_2		SATO2 a cada minuto de la recuperación de finalizado el 2do TCC - Descanso pasivo	SpO2 per minute during recovery after TCC 2 – Passive rest
TCC_3_FC_basal	TCC_3_	FC en basal al inicio del TCC 3	HR at baseline at the beginning of TCC 3
TCC_3_TA_basal		TA en basal al inicio del TCC 3	BP at baseline at the beginning of TCC 3
TCC_3_SATO2_basal		SATO2 en basal al inicio del TCC 3	SpO2 at baseline at the beginning of TCC 3
TCC_3_FC_1		FC a cada minuto del TCC 3	HR per minute during TCC 3
TCC_3_SAT02_1		SATO2 a cada minuto del TCC 3	SpO2 per minute during TCC 3
TCC_3_BORG_1		Disnea a cada minuto del TCC 3 - BORG 0 a 10	Dyspnea per minute during TCC 3 – BORG scale 0 to 10
TCC_3_BORG_FINAL		Disnea máxima alcanzada al final del TCC 3 - BORG 0 a 10	Maximum dyspnea reached at the end of TCC 3 – BORG scale 0 to 10
TCC_3_FATIGA_1		Fatiga a cada minuto del TCC 3 - BORG 0 a 10	Fatigue per minute during TCC 3 – BORG scale 0 to 10
TCC_1_FC_3		FC a cada minuto de la recuperación de finalizado el 3er TCC- Descanso pasivo	HR per minute during recovery after TCC 3 – Passive rest
TCC_1_TA_3		TA a cada minuto de la recuperación de finalizado el 3er TCC - Descanso pasivo	BP per minute during recovery after TCC 3 – Passive rest
TCC_1_SAT02_3		SATO2 a cada minuto de la recuperación de finalizado el 3er TCC - Descanso pasivo	SpO2 per minute during recovery after TCC 3 – Passive rest
